# Supplementary material for: Identification of precision treatment strategies for relapsed/refractory multiple myeloma by functional drug sensitivity testing
Source: Oncotarget. 2017 May 5;8(34):56338–50. doi: 10.18632/oncotarget.17630 (PMC5593565; doi:10.18632/oncotarget.17630)
Supplement: Supplementary file 2 [file oncotarget-08-56338-s002.xlsx]

## Sheet: Supplementary Table 4
Supplementary Table 4. Small molecule inhibitors used in the drug sensitvity assay.
FIMM batch ID	Name	Alias	start conc.	max. conc. Tested	Mechanism/Targets	Approval status	Supplier	Supplier Ref	Label name
FIMM000060-004	Pilocarpine		4	40000	Non-selective muscarinic receptor agonist	Approved	Tocris Biosciences	694	Pilocarpine
FIMM000160-003	Gefitinib		1	10000	EGFR inhibitor	Approved	LC Laboratories	G-4408	Gefitinib
FIMM000171-004	Anagrelide		1	10000	PDE-3, PLA2 inhibitor	Approved	Tocris Biosciences	2432	Anagrelide
FIMM000172-004	Imatinib	STI571	1	10000	Abl, c-Kit, PDGFRB inhibitor	Approved	LC Laboratories	C-5508	Imatinib, methanesulfonate salt
FIMM000173-003	Idarubicin		0.1	1000	Topoisomerase II inhibitor	Approved	Sigma-Aldrich	I1656	Idarubicin HCl
FIMM000176-002	Vatalanib	CGP-79787, PTK 787, ZK222584	1	10000	VEGFR-1 & -2 inhibitor	Investigational (II)	LC Laboratories	V-8303	Vatalanib
FIMM000183-003	Erlotinib		1	10000	EGFR inhibitor	Approved	National Cancer Institute	NSC 718781-R/4	Erlotinib HCl
FIMM000227-002	Dexamethasone		1	10000	Immunosuppresant; glucocorticoid	Approved	Selleck	S1322	Dexamethasone (Decadron)
FIMM000239-003	Auranofin		0.25	2500	Antirheumatic agent	Approved	Sigma-Aldrich	A6733	Auranofin
FIMM000249-004	Tretinoin	ATRA, retinoic acid, vitamin A	1	10000	Retinoic acid receptor agonist	Approved	National Cancer Institute	NSC 122758-Q/6	Tretinoin
FIMM000255-003	Simvastatin		1	10000	HMG CoA reductase inhibitor	Approved (non-oncology)	Sigma-Aldrich	S6196	Simvastatin
FIMM000257-002	Goserelin		1	10000	Gonadotropin releasing hormone superagonist	Approved	Tocris Biosciences	3592	Goserelin acetate
FIMM000262-004	Raloxifene		1	10000	Selective estrogen receptor modulator	Approved	National Cancer Institute	NSC 747974-X/1	Raloxifene HCl
FIMM000263-003	Camptotechin		0.5	5000	Topoisomerase I inhibitor	Probe	Tocris Biosciences	1100	Camptotechin
FIMM000264-002	Plicamycin	Mithramycin A	1	10000	RNA synthesis inhibitor	Approved	Santa Cruz Biotechnology	sc-200909	Mithramycin A
FIMM000269-004	Rofecoxib	Vioxx	1	10000	COX-2 inhibitor	Approved	ChemieTek	CT-RX001	Rofecoxib (Vioxx)
FIMM000274-003	Lapatinib		0.1	1000	HER2, EGFR inhibitor	Approved	LC Laboratories	L-4804	Lapatinib, di-p-toluenesulfonate salt
FIMM000287-002	Bortezomib	PS-341, MS-341	0.1	1000	Proteasome inhibitor (26S subunit)	Approved	National Cancer Institute	NSC 681239-L/9	Bortezomib
FIMM000290-004	Letrozole		1	10000	Aromatase inhibitor	Approved	National Cancer Institute	NSC 719345-G/2	Letrozole
FIMM000296-002	Bexarotene		1	10000	Antineoplastic agent; retinoid specifically selective for retinoid X receptors	Approved	Santa Cruz Biotechnology	sc-217753	Bexarotene
FIMM000298-004	Celecoxib		1	10000	Selective COX-2 inhibitor	Approved	National Cancer Institute	NSC 719627-M/1	Celecoxib
FIMM000303-004	Anastrozole		1	10000	Aromatase inhibitor	Approved	National Cancer Institute	NSC 719344-F/2	Anastrozole
FIMM000304-003	Bicalutamide		1	10000	Nonsteriodal antiandrogen	Approved	ChemieTek	CT-BIC	Bicalutamide
FIMM000321-002	Clofarabine		1	10000	Anti-metabolite; Purine analog	Approved	National Cancer Institute	NSC 606869-X/4	Clofarabine
FIMM000326-003	Lomustine		1	10000	Alkylating nitrosourea compound	Approved	National Cancer Institute	NSC 79037-R/12	Lomustine, CCNU
FIMM000337-003	Vincristine		0.1	1000	Mitotic inhibitor	Approved	Selleck	S1241	Vincristine Sulfate (Oncovin)
FIMM000344-002	Vinorelbine		1	10000	Antimitotic chemotherapy	Approved	National Cancer Institute	NSC 608210-H/2	Vinorelbine tartrate
FIMM000356-005	Altretamine		1	10000	Formaldehyde release, alkylating agent	Approved	National Cancer Institute	NSC 13875-O/97	Altretamine
FIMM000360-003	Aminoglutethimide		1	10000	Anti-steroid, aromatase inhibitor	Approved	Sigma-Aldrich	A9657	Aminoglutethimide
FIMM000370-003	Vinblastine		0.1	1000	Mitotic inhibitor	Approved	National Cancer Institute	NSC 49842-J44	Vinblastine sulfate
FIMM000377-005	Chlorambucil		1	10000	Nitrogen mustard alkylating agent	Approved	National Cancer Institute	NSC 3088-N/6	Chlorambucil
FIMM000390-004	Thalidomide		1	10000	Immunosuppresant	Approved	National Cancer Institute	NSC 66847-R/5	Thalidomide
FIMM000396-002	Clomifene	Clomid, Serophene, Milophene	1	10000	Selective estrogen receptor modulator	Approved	Selleck	S2561	Clomifene citrate
FIMM000397-004	Dacarbazine		1	10000	Alkylating agent	Approved	National Cancer Institute	NSC 45388-R/74	Dacarbazine
FIMM000403-004	Cyclophosphamide		4	40000	Alkylating agent	Approved	Selleck	S1217	Clafen (Cyclophosphamide, Endoxan)
FIMM000406-003	Cytarabine	Ara-C	1	10000	Anti-metabolite, interferes with DNA synthesis	Approved	National Cancer Institute	NSC 63878-P/19	Cytarabine HCl
FIMM000428-003	Finasteride		1	10000	type II 5-alpha reductase inhibitor	Approved	Tocris Biosciences	3293	Finasteride
FIMM000439-004	Fluorouracil	5-FU	1	10000	Antimetabolite	Approved	National Cancer Institute	NSC 19893-G/4	Fluorouracil
FIMM000446-003	Flutamide		1	10000	Nonsteroidal antiandrogen	Approved	Tocris Biosciences	4094	Flutamide
FIMM000463-004	Ifosfamide		1	10000	Nitrogen mustard alkylating agent	Approved	National Cancer Institute	NSC 109724-X/4	Ifosfamide
FIMM000464-003	Imiquimod		0.25	2500	Immunomodulatory agent	Approved	National Cancer Institute	NSC 369100-F/4	Imiquimod
FIMM000469-002	Levamisole	Tetramisole	1	10000	Immunomodulatory agent	Approved	Sigma-Aldrich	L9756	Tetramisole HCl
FIMM000482-005	Melphalan		1.25	12500	Nitrogen mustard alkylating agent	Approved	Sigma-Aldrich	M2011	Melphalan
FIMM000484-002	Methylprednisolone		1	10000	Immunosuppresant	Approved	Santa Cruz Biotechnology	sc-205749	Methylprednisolone
FIMM000490-004	Mitoxantrone		0.1	1000	Topoisomerase II inhibitor	Approved	National Cancer Institute	NSC 279836-C/2	Mitoxantrone
FIMM000491-003	Paclitaxel		0.1	1000	Mitotic inhibitor	Approved	National Cancer Institute	NSC 125973-L/68	Paclitaxel
FIMM000519-002	Prednisolone		1	10000	Immunomodulatory agent	Approved	Santa Cruz Biotechnology	sc-205815	Prednisolone
FIMM000521-004	Procarbazine		1	10000	Alkylating agent	Approved	National Cancer Institute	NSC 77213-K/6	Procarbazine
FIMM000523-002	Prednisone		1	10000	Immunomodulatory agent	Approved	Santa Cruz Biotechnology	sc-205816	Prednisone
FIMM000528-005	Mepacrine	Quinacrine, Achricrine	5	50000	Unclear. PLA2 inhibitor. NF-kB inhibitor, p53 activator	Approved	Sigma-Aldrich	Q3251	Quinacrine HCl
FIMM000556-005	Topotecan		1	10000	Topoisomerase I inhibitor	Approved	National Cancer Institute	NSC 609699-Y/16	Topotecan HCl
FIMM000560-004	Temozolomide		1	10000	Alkylating agent	Approved	National Cancer Institute	NSC 362856-R/31	Temozolomide
FIMM000617-003	Fulvestrant		0.1	1000	Estrogen receptor antagonist	Approved	National Cancer Institute	NSC 719276-G/2	Fulvestrant
FIMM000618-004	Megestrol acetate		1	10000	Progestogen	Approved	National Cancer Institute	NSC 71423-Q/12	Megestrol acetate
FIMM000620-004	Tamoxifen		1	10000	Estrogen receptor antagonist	Approved	National Cancer Institute	NSC 180973-S/203	Tamoxifen citrate
FIMM000640-003	Nitrogen mustard		10	100000	Nitrogen mustard alkylating agent	Approved	Sigma-Aldrich	122564	Mechlorethamine
FIMM000649-004	Methotrexate		5	50000	Antimetabolite; Anti-folate agent	Approved	Selleck	S1210	Abitrexate
FIMM000773-002	Nilutamide		1	10000	Nonsteroidal antiandrogen	Approved	Santa Cruz Biotechnology	sc-203644	Nilutamide
FIMM000822-003	Mitotane		1	10000	Antineoplastic agent	Approved	National Cancer Institute	NSC 38721-U/3	Mitotane
FIMM000833-003	Allopurinol		1	10000	Xanthine oxidase inhibitor	Approved	National Cancer Institute	NSC 1390-R/3	Allopurinol
FIMM000862-003	Busulfan		10	100000	Alkylating antineoplastic agent	Approved	Sigma-Aldrich	B2635	Busulfan
FIMM000914-002	Deferoxamine	desferrioxamine, DFOM	1	10000	Iron chelator	Approved (non-oncology)	Sigma-Aldrich	D9533	Deferoxamine mesylate
FIMM000983-003	Hydroxyurea		10	100000	Antineoplastic agent	Approved	Sigma-Aldrich	H8627	Hydroxyurea
FIMM001000-003	Mercaptopurine		1	10000	Immunosuppresant	Approved	National Cancer Institute	NSC 755-Z/13	Mercaptopurine
FIMM001062-003	Thioguanine		1	10000	Antimetabolite; Purine analog	Approved	National Cancer Institute	NSC 752-W/47	Thioguanine
FIMM001171-003	Carmustine		1	10000	Alkylating agent	Approved	National Cancer Institute	NSC 409962-T/3	Carmustine
FIMM001217-003	Thio-TEPA		5	50000	Alkylating agent	Approved	Sigma-Aldrich	T6069	Thio-TEPA
FIMM001220-003	Pipobroman		1	10000	Alkylating agent	Approved	National Cancer Institute	NSC 25154-X/2	Pipobroman
FIMM001244-002	Tacrolimus	FK-506, Fujimycin	1	10000	Binds FKBP12, causes inhibition of calcineurin	Approved	Tocris Biosciences	3631	FK 506
FIMM001823-002	AT 101	R-(-).gossypol	10	100000	Bcl family inhibitor	Investigational (II)	Tocris Biosciences	3367	AT 101
FIMM002337-002	BI 2536		0.1	1000	PLK1 inhibitor	Probe	Selleck	S1109	BI 2536
FIMM003569-002	Pravastatin	Eptastatin	1	10000	HMG CoA reductase inhibitor	Approved (non-oncology)	Tocris Biosciences	2318	Pravastatin
FIMM003593-003	Exemestane		1	10000	Aromatase inhibitor	Approved	National Cancer Institute	NSC 713563-U/2	Exemestane
FIMM003684-002	Irinotecan	Camptosar	1	10000	topoisomerase I inhibitor	Approved	LC Laboratories	I-4122	Irinotecan
FIMM003705-001	Palbociclib	PD-0332991	1	10000	Cdk inhibitor (Cdk4/6)	Investigational (II)	Selleck	S1116	PD-0332991
FIMM003706-001	AT9283		0.1	1000	Aurora A & B, Jak2, Flt, Abl inhibitor	Investigational (II)	Selleck	S1134	AT9283
FIMM003707-001	Navitoclax	ABT-263	1	10000	Bcl-2 inhibitor	Investigational (II)	Selleck	S1001	ABT-263 (Navitoclax)
FIMM003708-001	Selumetinib	AZD6244, ARRY-142886	1	10000	MEK inhibitor	Investigational (II)	Selleck	S1008	AZD6244 (Selumetinib)
FIMM003709-001	Veliparib	ABT-888	1	10000	PARP inhibitor	Investigational (II)	Selleck	S1004	ABT-888 (Veliparib)
FIMM003710-001	Afatinib	BIBW2992	0.1	1000	EGFR inhibitor	Investigational (III)	Selleck	S1011	BIBW2992 (Tovok)
FIMM003711-001	Dovitinib	CHIR-258, TKI258	1	10000	FGFR inhibitor	Investigational (III)	Selleck	S1018	CHIR-258 (Dovitinib)
FIMM003712-001	Obatoclax	GX15-070	1	10000	Bcl2 inhibitor	Investigational (I/II)	Selleck	S1057	Obatoclax Mesylate (GX15-070)
FIMM003713-001	Crizotinib	PF-02341066, PF-2341066	0.1	1000	ALK, c-Met inhibitor	Approved	Selleck	S1068	PF-2341066 (Crizotinib)
FIMM003714-001	Danusertib	PHA-739358	1	10000	Aurora, Ret, TrkA, FGFR-1 inhibitor	Probe	Selleck	S1107	PHA-739358 (Danusertib)
FIMM003715-001	Foretinib	GSK1363089, XL880, EXEL-2880	0.1	1000	MET, VEGFR2 inhibitor	Investigational (II)	Selleck	S1111	XL880 (Foretinib)
FIMM003716-001	Abiraterone	CB-7598	0.5	5000	P450 17alpha-hydroxylase-17,20-lyase inhibitor	Approved	Selleck	S1123	Abiraterone (CB-7598)
FIMM003717-001	Tanespimycin	17-AAG	1	10000	HSP90 inhibitor	Investigational (II) NCI driven trial	Selleck	S1141	17-AAG (Tanespimycin, Geldanamycin)
FIMM003718-001	Alvespimycin	17-DMAG, KOS-1022	0.1	1000	HSP90 inhibitor	Probe	Selleck	S1142	17-DMAG (Alvespimycin)
FIMM003719-001	SNS-032	BMS-387032	1	10000	Cdk inhibitor	Probe	Selleck	S1145	SNS-032
FIMM003720-001	ABT-751		1	10000	Tubulin inhibitor. Colchicine site binding depolymerizer	Probe	Selleck	S1165	ABT-751
FIMM003721-001	Serdemetan	JNJ 26854165	1	10000	HDM2-p53 antagonist	Probe	Selleck	S1172	JNJ 26854165 (Serdemetan)
FIMM003722-001	BIIB021		1	10000	HSP90 inhibitor	Probe	Selleck	S1175	BIIB021
FIMM003723-001	CUDC-101		1	10000	HDAC & EGFR, Her2 inhibitor	Investigational (I)	Selleck	S1194	CUDC-101
FIMM003724-001	Decitabine	5-aza-2'-deoxycytidine	1	10000	Nucleoside analog DNA methyl transferase inhibitor	Approved	Selleck	S1200	Decitabine (Dacogen)
FIMM003725-001	Alvocidib	Flavopiridol, HMR-1275	1	10000	Cdk inhibitor	Investigational (II)	Selleck	S1230	Flavopiridol (Alvocidib)
FIMM003726-001	MGCD-265		1	10000	MET, VEGFR-1, -2, -3, RON, TIE2 inhib	Investigational (I/II)	Selleck	S1361	MGCD-265
FIMM003727-001	Amonafide	AS1413, Xanafide, Quinamed	1	10000	Topoisomerase inhibitor /DNA intercalator	Probe	Selleck	S1367	Amonafide
FIMM003728-001	Tipifarnib	R115777, Zarnestra, IND 58359	1	10000	Farnesyltransferase inhibitor	Investigational (II)	Selleck	S1453	Tipifarnib (Zarnestra)
FIMM003729-001	Pimasertib	AS703026, MSC1936369B	1	10000	MEK inhibitor	Investigational (II)	Selleck	S1475	AS703026
FIMM003730-001	Ponatinib	AP24534	0.1	1000	Broad TK inhibitor	Approved	Selleck	S1490	AP24534 (Ponatinib)
FIMM003732-001	Perifosine		0.25	2500	AKT/PI3K inhibitor	Investigational (III)	Selleck	S1037	Perifosine aq/PBS
FIMM003733-001	Motesanib	AMG-706	1	10000	VEGFR, PDGFR, Ret, Kit inhibitor	Investigational (II)	Selleck	S1032	Motesanib Diphosphate (AMG-706)
FIMM003734-001	Cediranib	AZD2171, Recentin	0.1	1000	KDR/Flt/VEGFR inhibitor	Investigational (III)	Internal	CH002	Cediranib (AZD2171, Recentin)
FIMM003735-001	PF-04691502		1	10000	PI3K/mTOR inhibitor	Investigational (II)	ChemieTek	CT-PF1502	PF-04691502
FIMM003736-001	Rucaparib	AG-014699, AG-014447 ,PF-01367338	1	10000	PARP inhibitor	Investigational (II)	Axon Medchem	Axon 1529	AG-014699
FIMM003737-001	Tarenflurbil	(R)-Flurbiprofen	1	10000	Gamma-secretase inhibitor	Probe	Cayman Chemical Company	70255	(R)-Flurbiprofen (Tarenflurbil)
FIMM003738-001	Tivozanib	AV-951, KRN951	1	10000	VEGFR1, 2, 3, c-Kit, PDGFRB inhibitor	Investigational (II)	ChemieTek	CT-AV951	AV-951 (Tivozanib)
FIMM003739-001	MK1775		1	10000	Wee1 inhibitor	Investigational (II)	Axon Medchem	Axon 1494	MK1775
FIMM003740-001	PF-00477736		1	10000	Chk1 inhib	Probe	Axon Medchem	Axon 1379	PF 477736
FIMM003741-001	AZD7762		0.1	1000	Chk1 inhibitor	Probe	Axon Medchem	Axon 1399	AZD 7762 hydrochloride
FIMM003742-001	AZD1152-HQPA	active metabolite of Barasertib	0.1	1000	Aurora B inhibitor	Probe	ChemieTek	CT-A1152H	AZD1152-HQPA
FIMM003743-001	AZD8055		1	10000	mTOR inhibitor	Investigational (I) NCI driven trial	ChemieTek	CT-A8055	AZD8055
FIMM003744-001	Belinostat	PXD101, PX105684	1	10000	HDAC inhibitor	Investigational (II)	ChemieTek	CT-BELI	Belinostat (PXD101)
FIMM003745-001	Bimatoprost	AGN 192024, Latisse, Lumigan, Prostamide	0.55	5500	Prostaglandin analog	Approved	Cayman Chemical Company	16820	Bimatoprost
FIMM003746-001	Doramapimod	BIRB 796	1	10000	p38 inhibitor	Probe	Axon Medchem	Axon 1358	BIRB 796 (Doramapimod)
FIMM003747-002	Bryostatin 1	B705008K112	0.01	100	PKC activator	Investigational (I) NCI driven trial	Santa Cruz Biotechnology	sc-201407	Bryostatin 1
FIMM003748-001	Tacedinaline	CI-994, Acetyldinaline, Gö 5549, PD 123654,	0.1	1000	HDAC inhibitor	Probe	LC Laboratories	C-2606	CI-994
FIMM003749-001	BMS-754807		1	10000	IGF1R inhibitor	Investigational (II)	ChemieTek	CT-BMS75	BMS-754807
FIMM003750-001	GS-1101		1	10000	PI3K inhibitor, p110δ-selective	Investigational (III)	ChemieTek	CT-CAL101	CAL-101
FIMM003751-001	Trametinib	GSK1120212	0.025	250	MEK1/2 inhibitor	Investigational (II)	ChemieTek	CT-GSK112	GSK1120212
FIMM003752-001	Erismodegib	LDE225, NVP-LDE225	1	10000	Smothened (Hh) inhib	Investigational (II)	ChemieTek	CT-LDE225	NVP-LDE225 (Diphosphate salt)
FIMM003753-001	OSI-027		1	10000	mTOR inhibitor	Investigational (I)	ChemieTek	CT-O027	OSI-027
FIMM003754-001	Refametinib	BAY 869766, RDEA119	1	10000	MEK1/2 inhibitor	Investigational (I/II)	ChemieTek	CT-R119	RDEA119
FIMM003755-001	Everolimus	RAD001, SDZ-RAD, Certican	0.01	100	mTOR inhibitor	Approved	LC Laboratories	E-4040	Everolimus
FIMM003756-001	Ruxolitinib	INCB018424	1	10000	JAK1&2 inhibitor	Approved	ChemieTek	CT-INCB	INCB018424 (free base, Ruxolitinib)
FIMM003757-001	Fasudil	AT-877, HA-1077	5	50000	Rho kinase, PKA, PKG, PRK inhibitor	Approved	LC Laboratories	H-2330	HA-1077 (Fasudil)
FIMM003758-001	Indibulin	D 24851	1	10000	Tubulin depolymerizer	Investigational (I/II)	Tocris Biosciences	3728	Indibulin
FIMM003759-001	Iniparib	BSI-201, IND-71677	1	10000	PARP inhibitor	Investigational (II)	Axon Medchem	Axon 1566	Iniparib (BSI-201, IND-71677)
FIMM003760-001	MK-2206		0.1	1000	AKT inhibitor	Investigational (II)	ChemieTek	CT-MK2206	MK-2206
FIMM003761-001	Alisertib	MLN8237	1	10000	Aurora A kinase inhibitor	Investigational (III)	ChemieTek	CT-M8237	MLN8237
FIMM003762-001	Nelarabine		1	10000	Nucleoside analog, DNA, RNA synth inhibitor	Approved	SequoiaResearchProducts	SRP003328n	Nelarabine
FIMM003763-001	Nilotinib	AMN-107	1	10000	BCR/Abl inhibitor	Approved	LC Laboratories	N-8207	Nilotinib
FIMM003764-001	NVP-AUY922	AUY922	0.1	1000	HSP90 inhibitor	Investigational (II)	ChemieTek	CT-AUY922	NVP-AUY922
FIMM003765-001	2-methoxyestradiol	2ME2	1	10000	Angiogenesis inhibitor	Probe	Cayman Chemical Company	13021	2-methoxyestradiol (Panzem)
FIMM003766-002	Plerixafor	SID 791, JM 3100, AMD 3100	1	10000	Irreversible CXCR4 antagonist	Approved	Cayman Chemical Company	10011332	Plerixafor
FIMM003767-001	Vemurafenib	PLX4032, RG7204, RO5185426	1	10000	B-Raf(V600E) inhibitor	Approved	ChemieTek	CT-P4032	PLX4032
FIMM003769-001	Vandetanib	ZD6474	0.1	1000	VEGFR,EGFR, RET inhibitor	Approved	Internal	CH001	Vandetanib (ZD6474, Zactima)
FIMM003770-001	XL147		0.25	2500	PI3K inhibitor. Pan-class I	Investigational (II)	ChemieTek	CT-XL147	XL-147
FIMM003771-001	YM155		1	10000	Survivin inhibitor	Investigational (II)	ChemieTek	CT-YM155	YM155
FIMM003772-001	Linsitinib	OSI-906, ASP7487	1	10000	IGF1R, IR inhibitor	Investigational (II)	ChemieTek	CT-O906	OSI-906
FIMM003773-001	EMD1214063		0.1	1000	c-Met inhibitor	Investigational (I)	ChemieTek	CT-EMD063	EMD1214063
FIMM003774-001	Lestaurtinib	CEP-701	0.1	1000	FLT3, JAK2, TrkA, TrkB, TrkC inhibitor	Investigational (III)	LC Laboratories	L-6307	Lestaurtinib
FIMM003775-001	Dasatinib	BMS-354825	0.1	1000	BCR/Abl, Src,cKit, EphR... Inhibitor	Approved	LC Laboratories	D-3307	Dasatinib
FIMM003776-001	Tofacitinib	CP-690550, tasocitinib	0.5	5000	JAK3, JAK2(V617F) inhibitor	Investigational (II)	LC Laboratories	T-1377	Tasocitinib
FIMM003777-001	Fingolimod		1	10000	S1PR antagonist	Approved	LC Laboratories	F-4633	Fingolimod
FIMM003778-001	Axitinib	AG013736	1	10000	VEGFR, PDGFR, KIT inhibitor	Approved	LC Laboratories	A-1107	Axitinib
FIMM003779-001	Saracatinib	AZD-0530	1	10000	Src, Abl inhibitor	Probe	LC Laboratories	S-8906	Saracatinib
FIMM003780-002	Bosutinib	SKI-606	1	10000	Src, Abl inhibitor	Approved	LC Laboratories	B-1788	Bosutinib
FIMM003781-001	Canertinib	CI-1033, PD 183805	1	10000	pan-ErbB inhibitor	Probe	LC Laboratories	C-1201	Canertinib
FIMM003782-001	Lenalidomide	CC-5013	1	10000	Immunomodulatory	Approved	LC Laboratories	L-5499	Lenalidomide
FIMM003783-001	Panobinostat	LBH-589, Faridak	0.1	1000	HDAC inhibitor	Investigational (II)	LC Laboratories	P-3703	Panobinostat
FIMM003784-001	Pazopanib	GW786034, Armala	1	10000	VEGFR inhibitor	Approved	LC Laboratories	P-6706	Pazopanib
FIMM003785-001	Tandutinib	MLN518, CT53518	0.1	1000	FLT3, PDGFR, KIT inhibitor	Investigational (I/II) NCI driven trial	LC Laboratories	T-7802	Tandutinib
FIMM003786-001	Temsirolimus	Torisel, CCI-779	0.01	100	binds FKBP12, causes inhibition of mTOR	Approved	LC Laboratories	T-8040	Temsirolimus
FIMM003787-001	Vorinostat	SAHA, Zolinza, MK-0683	1	10000	HDAC inhibitor	Approved	LC Laboratories	V-8477	Vorinostat
FIMM003788-001	Entinostat	SNDX-275, MS-275	1	10000	HDAC inhibitor	Investigational (II)	LC Laboratories	E-3866	Entinostat
FIMM003789-001	Enzastaurin	LY317615	1	10000	PKCbeta inhibitor	Approved	LC Laboratories	E-4506	Enzastaurin
FIMM003790-001	Olaparib	AZD2281, KU-0059436	1	10000	PARP inhibitor	Investigational (II)	LC Laboratories	O-9201	Olaparib
FIMM003791-001	Masitinib	AB1010	1	10000	c-KIT inhibitor	Investigational (III)	LC Laboratories	M-7007	Masitinib
FIMM003792-001	Pictilisib	GDC-0941, RG-7321	1	10000	PI3K inhibitor, pan-class I (somewhat p110α-selective)	Investigational (II)	LC Laboratories	G-9252	GDC-0941
FIMM003793-001	Vismodegib	GDC-0449, HhAntag691	1	10000	Smothened (Hh) inhibitor	Approved	LC Laboratories	V-4050	Vismodegib
FIMM003794-001	Sorafenib	Bay 43-9006, Nevaxar	0.1	1000	B-Raf, FGFR-1, VEGFR-2 & -3, PDGFR-?, c-KIT, and Flt3 inhib	Approved	LC Laboratories	S-8502	Sorafenib
FIMM003795-001	Seliciclib	Roscovitine, CYC202	1	10000	CDK2/7/9 inhibitor	Investigational (I)	LC Laboratories	R-1234	Roscovitine
FIMM003796-001	Patupilone	Epothilone B, EPO-906, EpoB	0.1	1000	Tubulin stabilizer	Probe	LC Laboratories	E-5500	Epothilone B (Patupilone)
FIMM003797-001	Docetaxel	Taxotere, RP 56976	0.1	1000	Tubulin stabilizer	Approved	LC Laboratories	D-1000	Docetaxel
FIMM023794-002	Pentostatin		1	10000	Antimetabolite; Purine analog	Approved	National Cancer Institute	NSC 218321-O/48	Pentostatin
FIMM023795-004	Sirolimus	Rapamycin	0.01	100	binds FKBP12, causes inhibition of mTOR	Approved	LC Laboratories	R-5000	Rapamycin (sirolimus)
FIMM023796-003	Estramustine		1	10000	Alkylating agent	Approved	Sigma-Aldrich	E0407	Estramustine sodium phosphate
FIMM023797-003	Floxuridine		1	10000	Antimetabolite; Analog of 5-fluorouracil	Approved	National Cancer Institute	NSC 27640-Z/31	Floxuridine
FIMM023798-002	Gemcitabine		0.1	1000	Antimetabolite; Nucleoside analog	Approved	National Cancer Institute	NSC 613327-S/2	Gemcitabine HCl
FIMM023799-002	Teniposide		1	10000	Topoisomerase II inhibitor	Approved	National Cancer Institute	NSC 122819-I/52	Teniposide
FIMM023800-002	Dactinomycin		0.1	1000	RNA and DNA synthesis inhibitor	Approved	National Cancer Institute	NSC 3053-Y/14	Dactinomycin (actinomycin)
FIMM023801-003	Streptozocin		1	10000	Glucosamine-nitrosourea agent	Approved	National Cancer Institute	NSC 37917-V/5	Streptozocin
FIMM023804-002	Cladribine		0.1	1000	Anti-metabolite; Purine analog	Approved	National Cancer Institute	NSC 105014-F/2	Cladribine
FIMM023805-002	Mitomycin C		1	10000	Antineoplastic anatibiotic; DNA crosslinker	Approved	National Cancer Institute	NSC 26980-J/65	Mitomycin C
FIMM023806-002	Carboplatin		1	10000	Platinum-based antineoplastic agent	Approved	National Cancer Institute	NSC 241240-Z/15	Carboplatin
FIMM023807-004	Cisplatin		0.1	1000	Platinum-based antineoplastic agent	Approved	Sigma-Aldrich	P4394	Cisplatin aq
FIMM023808-003	Pemetrexed		1	10000	Dihydrofolate reductase inhibitor	Approved	LC Laboratories	P-7177	Pemetrexed
FIMM023809-002	Oxaliplatin		1	10000	Platinum-based antineoplastic agent	Approved	NCI Oncology set	266046	Oxaliplatin
FIMM023810-002	Uracil mustard		1	10000	Alkylating agent	Approved	National Cancer Institute	NSC 34462-Q/2	Uracil mustard
FIMM023811-004	Daunorubicin		0.1	1000	Topoisomerase II inhibitor	Approved	National Cancer Institute	NSC 82151-A/44	Daunorubicin HCl (daunomycin)
FIMM023814-002	Etoposide		1	10000	Topoisomerase II inhibitor	Approved	National Cancer Institute	NSC 141540-H/184	Etoposide
FIMM023816-003	Arsenic(III) oxide		0.25	2500	Thioredoxin reductase inhibitor; cytotoxic chemotherapeutic	Approved	Sigma-Aldrich	202673	Arsenic(II) oxide
FIMM023818-005	Doxorubicin		0.1	1000	Topoisomerase II inhibitor	Approved	Sigma-Aldrich	D1515	Doxorubicin
FIMM023819-002	Valrubicin		0.5	5000	Topoisomerase II inhibitor	Approved	National Cancer Institute	NSC 246131-R/4	Valrubicin
FIMM023820-002	Sunitinib	Sutent, SU-11248	0.1	1000	Broad TK inhibitor	Approved	Internal	CH003	Sunitinib maleate (Sutent, SU-11248)
FIMM023821-002	Ixabepilone		0.1	1000	Microtubule stabilizer, epothilone B analog	Approved	National Cancer Institute	NSC 747973-W/3	Ixabepilone
FIMM023825-003	Azacitidine		1	10000	DNMT inhibitor	Approved	National Cancer Institute	NSC 102816-P/21	Azacitidine
FIMM023828-002	Fludarabine		1	10000	Antimetabolite; Purine analog	Approved	National Cancer Institute	NSC 312887-C/7	Fludarabine
FIMM023831-002	Bleomycin		1	10000	Glycopeptide antibiotic; causes DNA breaks	Approved	National Cancer Institute	NSC 125066-Y/32	Bleomycin
FIMM023832-001	Dactolisib	BEZ235, NVP-BEZ235	0.1	1000	PI3K/mTOR inhibitor	Investigational (I/II)	LC Laboratories	N-4288	NVP-BEZ235
FIMM023833-001	Quizartinib	AC220	0.1	1000	FLT3 inhibitor	Investigational (II)	ChemieTek	CT-AC220	AC220
FIMM100345-001	Prima-1 Met	APR-246	1	10000	p53 activator	Investigational (I)	Tocris Biosciences	3710	Prima-1 Met
FIMM100346-001	Carfilzomib		0.1	1000	Proteasome inhibitor (20S subunit)	Approved	ChemieTek	CT-CARF	Carfilzomib
FIMM100347-001	Gandotinib	LY2784544	1	10000	JAK2 inhibitor	Investigational (II)	Selleck	S2179	LY2784544
FIMM100352-001	AZ 3146		1	10000	Mps1 kinase (TTK) inhibitor	Probe	Tocris Biosciences	3994	AZ 3146
FIMM100354-001	S-trityl-L-cysteine		4	40000	Eg5 inhibitor	Probe	Enzo Life Sciences	ALX-105-011	S-trityl-L-cysteine, 40 mM
FIMM100355-001	Sotrastaurin	AEB071, NVP-AEB071	1	10000	PKC inhibitor	Probe	Axon Medchem	Axon 1635	Sotrastaurin
FIMM100356-001	XL765	SAR245409	1	10000	mTOR/PI3K inhibitor	Investigational (II)	ChemieTek	CT-XL765	XL765
FIMM100357-001	Geldanamycin		1	10000	HSP90 inhibitor	Probe	National Cancer Institute	NSC 122750	Geldanamycin
FIMM100358-001	Bendamustine		1	10000	Nitrogen mustard alkylating agent	Approved	National Cancer Institute	NSC 138783	Bendamustine hydrochloride hydrate
FIMM100361-001	Cyclopamine		1	10000	Smothened inhibitor	Probe	National Cancer Institute	NSC 734950	Cyclopamine
FIMM100362-001	Midostaurin	PKC412, CGP 41251	1	10000	PKC, KA, S6K and EGFR inhibitor	Investigational (III)	LC Laboratories	P-7600	PKC412
FIMM100364-001	Regorafenib	BAY73-4506	1	10000	B-Raf, c-Kit, VEGFR2 inhibitor	Approved	Selleck	S1178	BAY 73-4506
FIMM100365-001	XAV-939		1	10000	Tankyrase-1 and -2	Pre-clinical	Selleck	S1180	XAV-939
FIMM100366-002	UCN-01	7-Hydroxystaurosporine	1	10000	PKCbeta, PDK1, Chk, Cdk2 inhibitor	Probe	Sigma-Aldrich	U6508	UCN-01
FIMM100367-001	Ruboxistaurin	LY 333531	1	10000	PKCbeta inhibitor	Probe	Axon Medchem	Axon 1401	LY 333531 mesylate
FIMM100368-001	Capecitabine		1	10000	5-FU prodrug. Converted in liver and tumor by 3-step reaction	Approved	LC Laboratories	C-2799	Capecitabine
FIMM100371-002	Chloroquine		10	100000	Antimalaria agent; chemo/radio sensitizer	Approved	Sigma-Aldrich	C6628	Chloroquine diphosphate
FIMM100372-002	Valproic acid		100	1000000	HDAC inhibitor	Approved	Sigma-Aldrich	P4543	Valproic acid
FIMM100373-001	Tivantinib	ARQ-197	0.1	1000	c-Met inhibitor	Investigational (II)	ChemieTek	CT-ARQ197	ARQ 197
FIMM100374-001	MK-4827		1	10000	PARP inhibitor	Investigational (I)	ChemieTek	CT-MK4827	MK-4827, HCl salt
FIMM100375-001	Volasertib	BI 6727	0.1	1000	PLK1 inhibitor	Investigational (II)	ChemieTek	CT-BI6727	BI 6727
FIMM100376-001	Toremifene	Fareston, Acapodene, FC 1157a	1	10000	selective estrogen receptor modulator	Approved	Santa Cruz Biotechnology	sc-253712	Toremifene citrate
FIMM100377-001	Lasofoxifene	Oporia	0.1	1000	Selective estrogen receptor modulator	Approved	Santa Cruz Biotechnology	sc-211721	Lasofoxifene
FIMM100378-002	Galiellalactone		5	50000	STAT3-DNA interaction inhibitor	Probe	Santa Cruz Biotechnology	sc-202165	Galiellalactone
FIMM100379-001	Omacetaxine	Homoharringtonine, Myelostat	1	10000	Protein synthesis inhib (80 S ribosome)	Approved	Santa Cruz Biotechnology	sc-202652	Homoharringtonine
FIMM100380-001	RAF265	CHIR-265	0.1	1000	C-Raf inhibitor	Investigational (II)	Selleck	S2161	RAF265
FIMM100381-001	Nutlin-3		1	10000	mdm2 inhibitor	Probe	Selleck	S1061	Nutlin-3
FIMM100382-002	Neratinib	HKI-272	0.1	1000	EGFR inhibitor, irreversible	Investigational (III)	Selleck	S2150(2)	Neratinib
FIMM100383-001	Mocetinostat	MGCD0103	1	10000	HDAC inhibitor (HDAC1 & 2-selective)	Investigational (II)	Selleck	S1122	MGCD0103
FIMM100384-001	Rabusertib	LY2603618, IC-83	0.1	1000	Chk1 inhibitor	Investigational (II)	Selleck	S2626	LY2603618
FIMM100385-001	Galunisertib	LY2157299	0.1	1000	TGF-B/Smad inhibitor	Investigational (II)	Selleck	S2230	LY2157299
FIMM100386-001	Linifanib	ABT-869, AL-39324, RG3635	0.1	1000	VEGFR, PDGFR, CSF-1R, FLT3 inhibitor	Investigational (III)	Selleck	S1003	ABT-869
FIMM100387-001	Brivanib	BMS-540215, BMS-582664	0.1	1000	VEGFR inhibitor	Investigational (III)	Selleck	S1084	Brivanib
FIMM100388-001	Buparlisib	BKM-120, NVP-BKM120	1	10000	PI3K inhibitor, pan-class I	Investigational (II)	Selleck	S2247	BKM-120
FIMM100389-001	Nintedanib	Indetanib, BIBF 1120, Vargatef	1	10000	VEGFR, PDGFR, FGFR inhibitor	Investigational (II)	Selleck	S1010	BIBF 1120
FIMM100390-001	GDC-0980		1	10000	PI3K/mTOR inhibitor	Investigational (II)	ChemieTek	CT-G0980	GDC-0980
FIMM100391-001	AZD4547		0.1	1000	FGFR inhibitor	Investigational (II)	ChemieTek	CT-A4547	AZD4547
FIMM100392-001	VER 155008		1	10000	HSP70 inhibitor	Probe	Axon Medchem	Axon 1608	VER 155008
FIMM100393-001	Daporinad	FK-866, DGB	0.1	1000	NAMPT inhibitor	Probe	Axon Medchem	Axon 1546	FK-866 HCl
FIMM100395-001	Cabozantinib	XL184, BMS-907351	0.1	1000	VEGFR2, Met, FLT3, Tie2, Kit and Ret inhibitor	Approved	ChemieTek	CT-XL184	XL184
FIMM100396-001	AZD1480		0.1	1000	JAK1/2, FGFR inhibitor	Investigational (I)	ChemieTek	CT-A1480	AZD1480
FIMM100397-001	Ridaforolimus	AP 23573, Deforolimus, MK-8669	0.01	100	binds FKBP12, causes inhibition of mTOR	Investigational (III)	Active Biochem	A-1004	Ridaforolimus
FIMM100398-001	Sonolisib	PX-866, DJM-166	1	10000	PI3K inhibitor, pan-class I. Irreversible	Investigational (II)	Active Biochem	PX-866	PX-866
FIMM100399-001	Quisinostat	JNJ-26481585	0.1	1000	HDAC inhibitor	Investigational (II)	Active Biochem	A-1162	JNJ-26481585
FIMM100402-001	Tosedostat	CHR 2797	1	10000	Aminopeptidase inhibitor	Investigational (III)	Tocris Biosciences	3595	CHR 2797
FIMM100403-001	PF-04708671		1	10000	p70S6K inhibitor	Probe	Sigma-Aldrich	PZ0143	PF-04708671
FIMM100407-001	MEK-162	ARRY-438162, ARRY-162	0.1	1000	MEK inhibitor	Investigational (II)	ChemieTek	CT-A162	ARRY-162
FIMM100408-001	Tamatinib	R406	1	10000	Syk inhibitor, active substance of Fostamatinib	Investigational (Oncology (II); non Oncology (III)	Selleck	S2194	R406
FIMM100409-001	KX2-391		1	10000	non-ATP competitive Src inhibitor	Investigational (II)	Selleck	S2700	KX2-391
FIMM100410-001	PF-3845		1	10000	FAAH inhibitor	Probe	Selleck	S2666	PF-3845
FIMM100411-001	MK-0752		0.1	1000	gamma-secretase/notch inhibitor	Investigational (I/II)	Selleck	S2660	MK-0752
FIMM100412-001	TAK-733		0.1	1000	MEK inhibitor	Investigational (I)	Selleck	S2617	TAK-733
FIMM100413-001	SB 743921		0.01	100	Eg5/KSP inhibitor	Probe	Selleck	S2182	SB 743921
FIMM100414-001	GSK2126458		0.1	1000	PI3K/mTOR inhibitor	Investigational (I)	Selleck	S2658	GSK2126458
FIMM100415-001	Ibrutinib	PCI-32765, CRA-032765	0.1	1000	Btk inhibitor	Investigational (II)	Selleck	S2680	PCI-32765
FIMM100416-001	TAK-901		0.1	1000	Aurora B inhibitor	Investigational (I)	Selleck	S2718	TAK-901
FIMM100417-002	Fostamatinib	R935788	0.25	2500	prodrug of Tamatinib; Syk inhibitor	Investigational (II)	Selleck	S2206	R935788
FIMM100418-001	Bromodomain inhibitore Probe 1	SGCBD01(+)	1	10000	BET family inhibitor	Probe	SGC	SGCBD01(+)	SGCBD01(+)
FIMM100419-001	Inactive isomer of bromodomain inhibitor		1	10000	Inactive stereoisomer of (+)JQ1	Probe	SGC	SGCBD01(-)	SGCBD01(-)
FIMM109440-001	NVP-BGJ398	BGJ398	0.1	1000	FGFR inhibitor	Investigational (I)	ChemieTek	CT-BGJ398	NVP-BGJ398
FIMM109441-001	Momelotinib	CYT-387, CYT1138	1	10000	JAK1 & 2 inhibitor	Investigational (II)	ChemieTek	CT-CYT387	CYT-387
FIMM109442-001	INK128		0.1	1000	mTOR inhibitor	Investigational (I)	ChemieTek	CT-INK128	INK128
FIMM109443-001	PIK-75		1	10000	p110alpha selective PI3K inhibitor	Probe	ChemieTek	CT-PIK75	PIK-75 HCl
FIMM109444-001	TGX-221		1	10000	p110beta selective PI3K inhibitor	Probe	ChemieTek	CT-TGX221	TGX-221
FIMM109445-001	Tubacin		1	10000	HDAC6 inhibitor	Probe	ChemieTek	CT-TUCN	Tubacin
FIMM109446-001	Tubastatin A		1	10000	HDAC6 inhibitor	Probe	ChemieTek	CT-TUBA	Tubastatin A HCl
FIMM109447-001	Atorvastatin	Lipitor	1	10000	HMG CoA reductase inhibitor	Approved	ChemieTek	CT-ATOR	Atorvastatin Ca
FIMM109448-001	Varespladib	LY315920	1	10000	Secretory phospholipase A2 inhibitor	Probe	ChemieTek	CT-VARE	Varespladib
FIMM109449-001	StemRegenin 1	SR1	1	10000	AHR antagonist, stem cell regenerating	Probe	ChemieTek	CT-SR1	SR1 HCl
FIMM109450-001	VX-11E		0.25	2500	ERK1 & 2 inhibitor	Probe	ChemieTek	CT-VX11e	VX-11e
FIMM109451-001	Bromodomain inhibitore Probe 2		1	10000	Selective chemical probe for BET Bromodomains	Probe	N/A
FIMM109453-001	4-hydroxytamoxifen	4-hydroxytamoxifene	1	10000	Selective estrogen receptor modulator	Investigational as a gel preparation	Santa Cruz Biotechnology	sc-3542	4-hydroxytamoxifen
FIMM109454-001	15D-PGJ2	15-deoxy delta(12,14)prostaglandin J2	0.08	800	Endogenous PPARγ ligand, prostaglandin, NFkB signaling inhibitor	Probe	Merck	538927	15D-PGJ2
FIMM109455-001	RD162		1	10000	AR antagonist	Probe	Axon Medchem	Axon 1532	RD162
FIMM109456-001	Enzalutamide	MDV3100	1	10000	AR antagonist	Approved	Axon Medchem	Axon 1613	MDV3100
FIMM109458-002	1-methyl-D-tryptophan		5	5000	Indolamine 2,3-dioxygenase 1 and 2 inhibitor	Investigational (II)	Sigma-Aldrich	452483	1-methyl-D-tryptophan, 95%
FIMM109459-001	Dacomitinib	PF-00299804	0.1	1000	pan-HER inhibitor	Investigational (III)	ChemieTek	CT-DACO	Dacomitinib (monohydrate) (PF-00299804)
FIMM109460-001	Dinaciclib	SCH727965	0.1	1000	CDK inhibitor	Investigational (III)	ChemieTek	CT-DINA	Dinaciclib (SCH727965)
FIMM109461-001	Dabrafenib	GSK2118436B	0.25	2500	B-Raf(V600E) inhibitor	Investigational (III)	ChemieTek	CT-DABR	Dabrafenib Mesylate
FIMM109462-001	I-BET151	GSK1210151A	1	10000	BET family inhibitor	Probe	ChemieTek	CT-BET151	I-BET151 (GSK1210151A)
FIMM109463-001	Ralimetinib	LY2228820, CP868569	1	10000	p38MAPK inhibitor	Investigational (I/II)	Selleck	S1494	LY2228820 (CP868569)
FIMM109464-001	Crenolanib	CP-868596	1	10000	PDGFRA and PDGFRB inhibitor	Investigational (II)	Selleck	S2730	Crenolanib
FIMM109465-001	PF-4800567		1	10000	CK1epsilon inhibitor	Probe	Tocris Biosciences	4281	PF4800567 hydrochloride
FIMM109466-001	Metformin		10	100000	AMPK activator	Approved (non-oncology)	Tocris Biosciences	2864	Metformin hydrochloride aq
FIMM109467-001	PF-670462		1	10000	CK1epsilon and CK1delta inhibitor	Probe	Tocris Biosciences	3316	PF670462
FIMM109468-001	ZSTK474		1	10000	p110gamma selective PI3K inhibitor	Investigational (I/II)	LC Laboratories	Z-1066	ZSTK474
FIMM115468-001	PAC-1		1	10000	procaspase-3 activator	Probe	Selleck	S2738	PAC-1
FIMM115469-001	AZD2014		1	10000	mTOR inhibitor, ATP-competitive	Investigational (I)	Selleck	S2783	AZD2014
FIMM115470-001	CPI-613		1	10000	pyruvate dehydrogenase, ?-ketoglutarate dehydrogenase inhibitor	Investigational (II)	Selleck	S2776	CPI-613
FIMM115471-001	FG-4592		1	10000	HIF prolyl hydroxylase inhibitor	Investigational (II, non oncology)	Selleck	S1007	FG-4592
FIMM115472-001	Pevonedistat	MLN4924	1	10000	NAE inhibitor	Investigational (I/II)	ChemieTek	CT-M4924	MLN4924
FIMM115473-001	GSK2636771		1	10000	p110beta selective PI3K inhibitor	Investigational (I/II)	ChemieTek	CT-GSK263	GSK2636771
FIMM115474-001	AT-406		1	10000	XIAP, cIAP1, cIAP2 inhibitor	Investigational (I)	Selleck	S2754	AT-406
FIMM115476-001	(5Z)-7-Oxozeaenol		1	10000	TAK1 inhibitor	Probe	Tocris Biosciences	3604	(5Z)-7-Oxozeaenol
FIMM115477-001	Rebastinib	DCC-2036	0.1	1000	Allosteric ABL, FLT3, TIE2, TRKA inhibitor	Investigational (I/II)	ChemieTek	CT-DCC20	DCC-2036
FIMM115478-001	Lomeguatrib		1	10000	O6-methylguanine-DNA methyltransferase inhibitor	Probe	Tocris Biosciences	4359	Lomeguatrib
FIMM115479-001	GSK269962		1	10000	ROCK1 and ROCK2 inhibitor	Probe	Tocris Biosciences	4009	GSK 269962
FIMM115481-001	PF 431396		1	10000	FAK/PYK2 inhibitor	Probe	Tocris Biosciences	4278	PF 431396
FIMM115482-001	GSK650394		1	10000	SGK1 & 2 inhibitor	Probe	Tocris Biosciences	3572	GSK 650394
FIMM115483-001	AVN944	VX-944	1	10000	IMPDH inhibitor	Probe	ChemieTek	CT-AVN944	AVN944
FIMM115484-001	ABT-199	GDC-0199	1	10000	Selective Bcl-2 inhibitor	Investigational (I)	ChemieTek	CT-A199	ABT-199
FIMM115485-001	BMS-911543		1	10000	JAK2 inhibitor	Investigational (I/II)	ChemieTek	CT-BMS911	BMS-911543
FIMM115486-001	GDC-0068	RG7440	1	10000	Akt inhibitor	Investigational (II)	ChemieTek	CT-G0068	GDC-0068
FIMM115606-001	IOX-2		5	50000	PHD2 inhibitor	Probe	SGC	SGCIOX-2	IOX-2
FIMM115607-001	GSK-J4		10	100000	JMJD3 (histone demethylase) inhibitor	Probe	SGC	SGCGSKJ4	GSK-J4
FIMM115608-001	UNC1215		2	30000	L3MBTL3 inhibitor	Probe	SGC	SGCUNC1215	UNC1215
FIMM115609-001	SGC0946		1	10000	DOT1L inhibitor	Probe	SGC	SGC0946	SGC0946
FIMM115610-001	UNC0642		1	10000	G9a/GLP inhibitor	Probe	SGC	SGCUNC0642	UNC0642
FIMM115611-001	GSK343		1	10000	EZH2 inhibitor	Probe	SGC	SGCGSK343	GSK343
FIMM115612-001	UNC0638		1	10000	G9a/GLP inhibitor	Probe	SGC	SGCUNC0638	UNC0638
FIMM115613-001	C646		2.5	25000	p300/CREB-binding protein (CBP) inhibitor	Probe	SGC	SGCC646	C646
FIMM115614-001	Probe 3		5	50000	Nucleoside analog, RNA synthesis inhibitor	Probe	N/A
FIMM115615-001	Probe 4		5	50000	Nucleoside analog, RNA synthesis inhibitor	Probe	N/A
FIMM115616-001	Stattic		5	50000	STAT3 SH2 domain inhibitor	Probe	Tocris	2798	Stattic
FIMM133797-002	Pomalidomide		1	10000	Immunomodulatory agent	Approved	Sigma-Aldrich	P0018	Pomalidomide
FIMM133816-002	SCH772984	SCH772984	1	10000	ERK1 & 2 inhibitor	Probe	ChemieTek	CT-SCH772	SCH772984
